# Supplementary material for: Factors Associated with Utilization of Teleretinal Imaging in a Hospital-Based Primary Care Setting
Source: Vision (Basel). 2023 Aug 4;7(3):53. doi: 10.3390/vision7030053 (PMC10443374; doi:10.3390/vision7030053)
Supplement: Supplementary file 1 [file vision-07-00053-s001.zip]

Archive with 1 entries (1 files):
- vision-2472873-supplementary.pdf
